# Supplementary material for: Monitoring of arrhythmia and sudden death in a hemodialysis population: The CRASH-ILR Study
Source: PLoS One. 2017 Dec 14;12(12):e0188713. doi: 10.1371/journal.pone.0188713 (PMC5730159; doi:10.1371/journal.pone.0188713)
Supplement: S1 File — (XLSX) [file pone.0188713.s002.xlsx]

## Sheet: Sheet3
NUMBER	SEX	AGE (years)	Pre dialysis BP (mm Hg)	Post dialysis BP (mm Hg)	Urea(mmol/L)	Creatinine (mmol/L)	Sodium (mmol/L)	Potassium (mmol/L)	Hb (g/L)	Platelet count	Heart rate (bpm)	ECG rhythm	PR interval (msec)	QRS width (msec)	Diabetes Mellitus	Hypertension	Ischaemic heart disease	Ejection fraction (%)	Left atrial size (cm)	LVH (g)	CHADSVASC score
1	F	64	130/66	118/83	22.3	1054	155	5.2	10.1	394	78	SR	200	80	1	0	0	69	3.8	180	3
2	F	74	184/70	176/82	12.7	839	143	4.3	11.1	246	107	AF		140	1	0	0	55	4.9	175	2
3	M	63	168/82	143/75	16.3	749	137	4.6	11.1	169	74	SR	150	90	1	1	0	50	4.2	308	3
4	M	73	120/57	88/52	14.3	682	135	4.7	12.2	230	64	AF		112	1	0	0	55	5	216	3
5	M	54	119/53	130/55	13.2	683	139	5.2	11.4	282	70	SR	218	114	1	0	0	45	5	208	3
6	M	64	123/67	102/58	16.1	693	136	4.9	11.5	216	69	SR	132	82	0	1	0	56	4.1	197	3
7	M	83	222/97	123/65	21.8	669	135	5.7	12.2	312	71	SR	170	162	0	1	0	31	4.2	392	3
8	F	64	161/76	173/60	16.1	869	133	5.5	13.1	389	89	SR	145	85	0	0	0	56	3.5	191	1
9	F	68	157/89	143/61	19.3	689	132	5.4	12.2	246	55	SR	215	97	0	0	0	61	3.8	180	2
10	M	72	165/65	142/81	14.6	941	137	4.8	13	203	75	atrial flutter/ AF		110	1	0	0	65	4.4	215	2
11	M	78	130/75	151/71	14.5	618	141	3.8	11	238	50	SR	153	115	1	0	0	50	4.3	210	4
12	M	59	159/101	193/86	16	1088	136	4.8	12	280	76	SR	140	98	0	1	0	52	3.7	245	1
13	F	56	139/71	134/66	16.8	769	135	4.9	10	258	59	SR	160	80	0	0	0	53	4.2	200	1
14	M	78	215/91	141/75	18	720	138	6	14.6	133	74	SR	200	94	0	0	0	59	3.8	315	2
15	F	74	177/40	144/50	14	327	135	4.1	11.5	281	78	SR	174	88	0	0	0	55	3.7	202	3
16	M	57	158/68	136/57	13.3	649	135	4.9	11.2	236	90	SR	171	89	1	0	0	65	3.8	234	2
17	F	74	191/106	160/93	22.7	991	139	5.8	12.3	232	77	SR	171	97	0	0	0	55	3.7	210	3
18	F	81	151/86	141/98	20.5	501	136	4.3	11.3	341	81	SR	120	84	0	0	0	57	4.1	332	4
19	F	60	234/71	169/102	17	464	134	4.7	14.3	248	60	SR	200	160	1	1	0	69	4	259	3
20	M	64	197/68	136/70	12.7	571	134	4.3	8.8	156	71	SR	160	84	0	0	0	55	3.7	236	1
21	M	36	175/84	123/65	22.1	952	133	4.6	13.9	128	80	SR	154	92	0	0	0	63	3.6	148	0
22	F	36	113/60	116/86	18.3	938	136	4.5	12.9	307	96	SR	156	96	0	0	0	55	3.8	190	0
23	M	88	129/62	150/59	17.2	629	136	4.3	11.5	140	75	SR	160	80	0	0	0	55	3.6	214	3
24	F	75	172/54	162/51	14.6	603	136	4.9	11.5	210	60	SR	164	90	0	1	0	60	4.3	161	2
25	F	59	182/81	146/65	16	552	132	5.6	12.3	225	67	SR	220	106	1	0	1	50	3.8	190	2
26	M	75	123/56	152/69	19.2	725	134	4.9	9.9	201	54	SR	240	120	0	0	0	55	4.6	273	2
27	M	59	120/67	100/64	17.3	657	136	4.8	11.7	189	72	SR	138	118	0	0	1	45	3.8	230	1
28	M	71	154/51	124/68	20.2	849	136	5	10.6	225	80	SR	200	90	1	1	0	50	3.3	210	3
29	M	81	141/68	134/68	24.3	682	136	5.3	13.6	200	60	SR	200	120	0	0	0	55	3.7	190	2
30	M	74	162/47	154/63	17.7	730	135	5.2	11.3	225	78	SR	187	87	0	0	0	62	3.6	209	2
Blood tests were undertaken pre dialysis.
LVH- left ventriuclar hypertrophy
